# Supplementary material for: Co-Expression of Immunohistochemical Markers MRP2, CXCR4, and PD-L1 in Gallbladder Tumors Is Associated with Prolonged Patient Survival
Source: Cancers (Basel). 2023 Jun 30;15(13):3440. doi: 10.3390/cancers15133440 (PMC10340206; doi:10.3390/cancers15133440)
Supplement: Supplementary file 1 [file cancers-15-03440-s001.zip]

Archive with 1 entries (1 files):
- cancers-2445727-supplementary.pdf
